# Supplementary material for: Construction of Antibacterial MoS2-ACF Phenotype Switcher for Bidirectionally Regulating Inflammation–Proliferation Transition in Wound Healing
Source: Materials (Basel). 2025 Feb 21;18(5):963. doi: 10.3390/ma18050963 (PMC11901119; doi:10.3390/ma18050963)
Supplement: Supplementary file 1 [file materials-18-00963-s001.zip]

Archive with 1 entries (1 files):
- materials-3440635-supplementary.pdf
